# Supplementary material for: Predation by avian insectivores on caterpillars is linked to leaf damage on oak (Quercus robur)
Source: Oecologia. 2018 Aug 16;188(3):733–41. doi: 10.1007/s00442-018-4234-z (PMC6208694; doi:10.1007/s00442-018-4234-z)
Supplement: Supplementary file 3 — Supplementary material 3 (CSV 1 kb) [file 442_2018_4234_MOESM3_ESM.csv]

n "y" "betning" "faglar" "ccover" "LAI"
11 11 0.037 12 80.2548 2.5037
19 14 0.0683 12 80.2548 2.5037
20 18 0.0189 12 80.2548 2.5037
11 9 0.0644 12 80.2548 2.5037
6 6 0.0026 17.33 33.121 0.8543
13 13 0.0037 17.33 33.121 0.8543
12 12 0.0075 17.33 33.121 0.8543
14 12 0.035 17.33 33.121 0.8543
11 11 0.002 17.33 33.121 0.8543
13 11 0.074 14 98.7261 4.0813
6 6 0.0724 14 98.7261 4.0813
11 11 0.0814 14 98.7261 4.0813
14 13 0.1202 14 98.7261 4.0813
17 16 0.0842 14 98.7261 4.0813
6 5 0.0419 14.67 98.7261 4.0813
12 10 0.0195 14.67 98.7261 4.0813
13 11 0.0429 14.67 98.7261 4.0813
12 10 0.0367 14.67 98.7261 4.0813
13 12 0.0553 14.67 98.7261 4.0813
6 5 0.1068 14.67 98.7261 4.0813
14 14 0.086 17 100 3.8694
20 17 0.0211 17 100 3.8694
20 18 0.017 17 100 3.8694
12 11 0.0381 17 100 3.8694
12 11 0.0188 16 96.1783 3.6238
13 12 0.144 16 96.1783 3.6238
19 10 0.0475 16 96.1783 3.6238
19 17 0.0614 16 96.1783 3.6238
20 19 0.0403 5.33 42.6752 1.9855
19 17 0.0264 5.33 42.6752 1.9855
18 18 0.0071 5.33 42.6752 1.9855
7 7 0.0367 5.33 42.6752 1.9855
19 11 0.2221 20.33 95.5414 4.5531
12 11 0.1535 20.33 95.5414 4.5531
14 12 0.0681 20.33 95.5414 4.5531
19 19 0.0784 20.33 95.5414 4.5531
'Predation by avian insectivores on caterpillars is linked to leaf damages on oak
(Quercus robur)' by Bengt Gunnarsson Jonas Wallin Jenny Klingberg
